# Supplementary material for: A One-Week Elderberry Juice Intervention Augments the Fecal Microbiota and Suggests Improvement in Glucose Tolerance and Fat Oxidation in a Randomized Controlled Trial
Source: Nutrients. 2024 Oct 20;16(20):3555. doi: 10.3390/nu16203555 (PMC11510622; doi:10.3390/nu16203555)
Supplement: Supplementary file 1 [file nutrients-16-03555-s001.zip]

Archive with 3 entries (3 files):
- Table S1.Postprandial MTT energetics.xlsx
- TableS2. Exercise energetics.xlsx
- TableS3. Insulin glucose data.xlsx
