# Supplementary material for: A One-Week Elderberry Juice Intervention Augments the Fecal Microbiota and Suggests Improvement in Glucose Tolerance and Fat Oxidation in a Randomized Controlled Trial
Source: Nutrients. 2024 Oct 20;16(20):3555. doi: 10.3390/nu16203555 (PMC11510622; doi:10.3390/nu16203555)
Supplement: Supplementary file 1 [file nutrients-16-03555-s001.zip › Table S1.Postprandial MTT energetics.xlsx]

## Sheet: Sheet1 (2)
Participant	Diet Period	Sequence	Treatment	Sex	Age	Weight (kg)	BMI (kg/m2)	Waist Circumference (cm)	Avg RQ	Sum CHO g/min	Sum FAT g/min	Sum REE Kcal/m
0201	1	1	EB	F	46	67.6	27.8	81	0.8959	28.6124	6.3916	178.995
0201	2	1	PL	F	46	67.6	27.8	81	0.8853	33.9187	8.9013	224.703
0202	1	2	PL	F	25	79.5	26.9	92	0.8517	23.0623	9.7925	188.124
0202	2	2	EB	F	25	79.5	26.9	92	0.852	24.0208	9.8645	192.777
0203	1	1	EB	F	63	82.7	27.5	95.6	0.8825	31.6357	8.5762	212.168
0203	2	1	PL	F	63	82.7	27.5	95.6	0.875	31.1168	9.3741	217.556
0204	1	2	PL	F	70	76.7	28.7	105.8	0.8441	23.5616	10.9797	201.411
0204	2	2	EB	F	70	76.7	28.7	105.8	0.8843	29.8189	8.0613	199.772
0205	1	1	EB	F	24	80.2	27.7	98.5	0.8926	35.5334	8.3863	226.53
0205	2	1	PL	F	24	80.2	27.7	98.5	0.8994	34.8876	7.4468	214.976
0207	1	2	PL	F	47	70.4	26.5	98	0.9292	33.7906	4.5713	183.258
0207	2	2	EB	F	47	70.4	26.5	98	0.9319	33.8954	4.3077	181.202
0208	1	1	EB	F	22	63	27.4	87	0.8515	23.1378	9.9685	190.1
0208	2	1	PL	F	22	63	27.4	87	0.8592	24.339	9.1578	187.419
0209	1	2	PL	F	54	73.1	28.2	101	0.9181	36.7883	5.8969	208.21
0209	2	2	EB	F	54	73.1	28.2	101	0.8028	19.2337	15.9819	230.736
0210	1	1	EB	F	23	77.6	28	95.5	0.8774	28.6771	8.4442	198.657
0210	2	1	PL	F	23	77.6	28	95.5	0.857	25.2397	10.0357	199.447
0211	1	2	PL	F	22	91.1	32.5	103.5	0.8405	23.9034	11.7699	210.294
0211	2	2	EB	F	22	91.1	32.5	103.5	0.8108	17.6687	12.9397	195.504
0212	1	1	EB	F	36	89.3	30.1	95.5	0.8316	23.3685	13.0396	220.075
0212	2	1	PL	F	36	89.3	30.1	95.5	0.8717	31.1642	9.9259	222.967
0213	1	2	PL	F	32	81.9	27.4	98	0.856	29.0514	11.3251	227.43
0213	2	2	EB	F	32	81.9	27.4	98	0.8293	25.3224	14.4572	241.569
0214	1	1	EB	M	49	90.5	32.5	99	0.7954	16.8355	15.9302	220.307
0214	2	1	PL	M	49	90.5	32.5	99	0.8595	28.6356	10.8409	221.131
0215	1	2	PL	F	32	62.4	25.6	80.5	0.8068	14.8278	11.5259	170.369
0215	2	2	EB	F	32	62.4	25.6	80.5	0.8391	18.6321	10.1941	164.556
0215	3	2	PL	F	32	62.4	25.6	80.5	0.8925	24.7923	5.8202	157.76
0216	1	1	EB	M	57	87.7	27.7	99	0.8	17.3646	15.181	215.422
0216	2	1	PL	M	57	87.7	27.7	99	0.920011	34.8525	5.29751	194.522
0217	1	2	PL	M	54	130.8	37.6	119	.	.	.	.
0217	2	2	EB	M	54	130.8	37.6	119	0.945933	57.6497	5.302	289.061
0218	1	1	EB	F	50	95.8	34.5	110	0.827924	19.2086	11.0426	183.962
0218	2	1	PL	F	50	95.8	34.5	110	0.934371	31.5195	3.61106	164.771
0219	1	2	PL	F	24	74.7	27.6	86	0.969082	38.8951	1.81685	178.39
0219	2	2	EB	F	24	74.7	27.6	86	0.97999	41.4315	1.30461	184.064
