# Supplementary material for: A One-Week Elderberry Juice Intervention Augments the Fecal Microbiota and Suggests Improvement in Glucose Tolerance and Fat Oxidation in a Randomized Controlled Trial
Source: Nutrients. 2024 Oct 20;16(20):3555. doi: 10.3390/nu16203555 (PMC11510622; doi:10.3390/nu16203555)
Supplement: Supplementary file 1 [file nutrients-16-03555-s001.zip › TableS2. Exercise energetics.xlsx]

## Sheet: Sheet1 (2)
Participant	Diet Period	Sequence	Treatment	Sex	Age	Weight (kg)	BMI (kg/m2)	Waist Circumference (cm)	Avg RQ	Sum CHO g/min	Sum FAT g/min	Sum REE Kcal/m
0201	1	1	EB	F	46	67.6	27.8	81	0.878673	16.5095	4.78444	113.641
0201	2	1	PL	F	46	67.6	27.8	81	0.894972	18.7722	4.30776	118.516
0202	1	2	PL	F	25	79.5	26.9	92	0.903477	23.8013	4.79682	143.983
0202	2	2	EB	F	25	79.5	26.9	92	0.892258	21.7863	5.19271	139.371
0203	1	1	EB	F	63	82.7	27.5	95.6	0.880708	20.3936	5.76047	138.963
0203	2	1	PL	F	63	82.7	27.5	95.6	0.87233	18.763	6.00082	134.475
0204	1	2	PL	F	70	76.7	28.7	105.8	0.879899	17.9615	5.115	122.783
0204	2	2	EB	F	70	76.7	28.7	105.8	0.866801	16.7737	5.74063	123.771
0205	1	1	EB	F	24	80.2	27.7	98.5	0.922797	23.8287	3.47705	131.626
0205	2	1	PL	F	24	80.2	27.7	98.5	0.903779	27.5616	5.54038	166.596
0207	1	2	PL	F	47	70.4	26.5	98	0.931554	21.8271	2.731	116.28
0207	2	2	EB	F	47	70.4	26.5	98	0.937398	24.1321	2.70384	125.578
0208	1	1	EB	F	22	63	27.4	87	0.881925	17.6587	4.87614	119.271
0208	2	1	PL	F	22	63	27.4	87	0.923087	19.4766	2.86647	107.817
0209	1	2	PL	F	54	73.1	28.2	101	0.936882	29.7297	3.22746	153.728
0209	2	2	EB	F	54	73.1	28.2	101	0.883402	23.2906	6.25155	155.612
0210	1	1	EB	F	23	77.6	28	95.5	0.877894	17.738	5.20522	122.709
0210	2	1	PL	F	23	77.6	28	95.5	0.885326	15.5004	4.07316	102.737
0211	1	2	PL	F	22	91.1	32.5	103.5	0.888666	22.421	5.62424	146.08
0211	2	2	EB	F	22	91.1	32.5	103.5	0.905313	22.0152	4.31956	132.07
0212	1	1	EB	F	36	89.3	30.1	95.5	0.88276	17.8791	4.9006	120.416
0212	2	1	PL	F	36	89.3	30.1	95.5	0.870704	17.5252	5.67691	126.284
0213	1	2	PL	F	32	81.9	27.4	98	0.859784	18.8067	7.0822	144.874
0213	2	2	EB	F	32	81.9	27.4	98	0.845515	17.563	8.05125	148.876
0214	1	1	EB	M	49	90.5	32.5	99	0.903421	25.241	5.1129	152.937
0214	2	1	PL	M	49	90.5	32.5	99	0.901511	24.0716	5.03006	147.307
0215	1	2	PL	F	32	62.4	25.6	80.5	0.872907	14.2986	4.49307	101.723
0215	2	2	EB	F	32	62.4	25.6	80.5	0.911327	18.5302	3.30421	108.03
0215	3	2	PL	F	32	62.4	25.6	80.5	0.923272	17.8591	2.62374	98.8186
0216	1	1	EB	M	57	87.7	27.7	99	0.850809	16.9122	7.18617	138.004
0216	2	1	PL	M	57	87.7	27.7	99	0.917143	23.2264	3.74732	131.683
217	1	2	PL	M	54	130.8	37.6	119	0.784626	16.6303	19.0831	249.248
0217	2	2	EB	M	54	130.8	37.6	119	0.815714	20.3273	14.1733	218.18
0218	1	1	EB	F	50	95.8	34.5	110	0.920155	29.0829	4.42989	162.409
0218	2	1	PL	F	50	95.8	34.5	110	0.958552	33.8601	2.25714	161.68
0219	1	2	PL	F	24	74.7	27.6	86	0.9327	22.4514	2.75823	119.125
0219	2	2	EB	F	24	74.7	27.6	86	0.914126	21.0774	3.58641	121.255
