# Supplementary material for: A One-Week Elderberry Juice Intervention Augments the Fecal Microbiota and Suggests Improvement in Glucose Tolerance and Fat Oxidation in a Randomized Controlled Trial
Source: Nutrients. 2024 Oct 20;16(20):3555. doi: 10.3390/nu16203555 (PMC11510622; doi:10.3390/nu16203555)
Supplement: Supplementary file 1 [file nutrients-16-03555-s001.zip › TableS3. Insulin glucose data.xlsx]

## Sheet: Insulin iAUC output
Subject	period	treatment	sex	sequence	bmi	age	waist	positive_iAUC
201	1	EB	F	1	27.8	46	81	5548.5
201	1	PL	F	1	27.8	46	81	5548
202	1	PL	F	2	26.9	25	92	22173
202	2	EB	F	2	26.9	25	92	17509.5
203	1	EB	F	1	27.5	63	95.6	9489
203	2	PL	F	1	27.5	63	95.6	9283.5
204	1	PL	F	2	28.7	70	105.8	8904
204	2	EB	F	2	28.7	70	105.8	9511.5
205	1	EB	F	1	27.7	24	98.5	10003.5
205	2	PL	F	1	27.7	24	98.5	10231.5
207	1	PL	F	2	26.5	47	98	10239
207	2	EB	F	2	26.5	47	98	6786
208	1	EB	F	1	27.4	22	87	35166
208	2	PL	F	1	27.4	22	87	36244.5
209	1	PL	F	2	28.2	54	101	11523
209	2	EB	F	2	28.2	54	101	6613.5
210	1	EB	F	1	28	23	95.5	8158.5
210	2	PL	F	1	28	23	95.5	12153
211	1	PL	F	2	32.5	22	103.5	30150
211	2	EB	F	2	32.5	22	103.5	18364.5
212	1	EB	F	1	30.1	36	95.5	10668
212	2	PL	F	1	30.1	36	95.5	9132
213	1	PL	F	2	27.4	32	98	3768
213	2	EB	F	2	27.4	32	98	4356
214	1	EB	M	1	32.5	49	99	30156
214	2	PL	M	1	32.5	49	99	19578
215	3	PL	F	2	25.6	32	80.5	9261
215	2	EB	F	2	25.6	32	80.5	7915.5
216	1	EB	M	1	27.7	57	99	5958
216	2	PL	M	1	27.7	57	99	9697.5
217	1	PL	M	2	37.6	54	119	12724.5
217	2	EB	M	2	37.6	54	119	10794
218	1	EB	F	1	34.5	50	110	14494.5
218	2	PL	F	1	34.5	50	110	16492.5
219	1	PL	F	2	27.6	27	86	19537.5
219	2	EB	F	2	27.6	27	86	19786.5

## Sheet: Insulin by timepoint
subject	Diet Period	Time Point	insulin	Treatment	Sex	BMI	Age	Waist	Sequence
201	1	0	0.1	EB	F	27.8	46	81	1
201	1	30	31.5	EB	F	27.8	46	81	1
201	1	60	49	EB	F	27.8	46	81	1
201	1	90	37.8	EB	F	27.8	46	81	1
201	1	120	33.9	EB	F	27.8	46	81	1
201	1	150	29.7	EB	F	27.8	46	81	1
201	1	180	7.2	EB	F	27.8	46	81	1
201	2	0	0.7	PL	F	27.8	46	81	1
201	2	30	87.9	PL	F	27.8	46	81	1
201	2	60	59.3	PL	F	27.8	46	81	1
201	2	90	39	PL	F	27.8	46	81	1
201	2	120	67.7	PL	F	27.8	46	81	1
201	2	150	13.9	PL	F	27.8	46	81	1
201	2	180	21.1	PL	F	27.8	46	81	1
202	1	0	15.9	PL	F	26.9	25	92	2
202	1	30	208.1	PL	F	26.9	25	92	2
202	1	60	248.2	PL	F	26.9	25	92	2
202	1	90	190.5	PL	F	26.9	25	92	2
202	1	120	124.7	PL	F	26.9	25	92	2
202	1	150	32	PL	F	26.9	25	92	2
202	1	180	46.1	PL	F	26.9	25	92	2
202	2	0	7.6	EB	F	26.9	25	92	2
202	2	30	168.3	EB	F	26.9	25	92	2
202	2	60	191.4	EB	F	26.9	25	92	2
202	2	90	112.8	EB	F	26.9	25	92	2
202	2	120	100	EB	F	26.9	25	92	2
202	2	150	34.9	EB	F	26.9	25	92	2
202	2	180	36.1	EB	F	26.9	25	92	2
203	1	0	3	EB	F	27.5	63	95.6	1
203	1	30	98.1	EB	F	27.5	63	95.6	1
203	1	60	94	EB	F	27.5	63	95.6	1
203	1	90	64.4	EB	F	27.5	63	95.6	1
203	1	120	49.6	EB	F	27.5	63	95.6	1
203	1	150	21.7	EB	F	27.5	63	95.6	1
203	1	180	10	EB	F	27.5	63	95.6	1
203	2	0	2.5	PL	F	27.5	63	95.6	1
203	2	30	99.1	PL	F	27.5	63	95.6	1
203	2	60	99	PL	F	27.5	63	95.6	1
203	2	90	53.6	PL	F	27.5	63	95.6	1
203	2	120	54	PL	F	27.5	63	95.6	1
203	2	150	15.8	PL	F	27.5	63	95.6	1
203	2	180	3.4	PL	F	27.5	63	95.6	1
204	1	0	3.6	PL	F	28.7	70	105.8	2
204	1	30	94.4	PL	F	28.7	70	105.8	2
204	1	60	98	PL	F	28.7	70	105.8	2
204	1	90	52.1	PL	F	28.7	70	105.8	2
204	1	120	34.5	PL	F	28.7	70	105.8	2
204	1	150	17.1	PL	F	28.7	70	105.8	2
204	1	180	41	PL	F	28.7	70	105.8	2
204	2	0	4.3	EB	F	28.7	70	105.8	2
204	2	30	115.8	EB	F	28.7	70	105.8	2
204	2	60	80.5	EB	F	28.7	70	105.8	2
204	2	90	62.3	EB	F	28.7	70	105.8	2
204	2	120	45.4	EB	F	28.7	70	105.8	2
204	2	150	17.8	EB	F	28.7	70	105.8	2
204	2	180	37.8	EB	F	28.7	70	105.8	2
205	1	0	5.5	EB	F	27.7	24	98.5	1
205	1	30	38.7	EB	F	27.7	24	98.5	1
205	1	60	98.9	EB	F	27.7	24	98.5	1
205	1	90	93.9	EB	F	27.7	24	98.5	1
205	1	120	73.7	EB	F	27.7	24	98.5	1
205	1	150	53.4	EB	F	27.7	24	98.5	1
205	1	180	10.2	EB	F	27.7	24	98.5	1
205	2	0	6.9	PL	F	27.7	24	98.5	1
205	2	30	67.7	PL	F	27.7	24	98.5	1
205	2	60	118.9	PL	F	27.7	24	98.5	1
205	2	90	63.7	PL	F	27.7	24	98.5	1
205	2	120	53	PL	F	27.7	24	98.5	1
205	2	150	59.6	PL	F	27.7	24	98.5	1
205	2	180	32.2	PL	F	27.7	24	98.5	1
207	1	0	4.6	PL	F	26.5	47	98	2
207	1	30	61.3	PL	F	26.5	47	98	2
207	1	60	105.4	PL	F	26.5	47	98	2
207	1	90	97.1	PL	F	26.5	47	98	2
207	1	120	50.9	PL	F	26.5	47	98	2
207	1	150	44.5	PL	F	26.5	47	98	2
207	1	180	14.8	PL	F	26.5	47	98	2
207	2	0	4	EB	F	26.5	47	98	2
207	2	30	51.8	EB	F	26.5	47	98	2
207	2	60	81.3	EB	F	26.5	47	98	2
207	2	90	60.7	EB	F	26.5	47	98	2
207	2	120	33.3	EB	F	26.5	47	98	2
207	2	150	15.6	EB	F	26.5	47	98	2
207	2	180	11	EB	F	26.5	47	98	2
208	1	0	14.3	EB	F	27.4	22	87	1
208	1	30	169.3	EB	F	27.4	22	87	1
208	1	60	254.6	EB	F	27.4	22	87	1
208	1	90	248.3	EB	F	27.4	22	87	1
208	1	120	295.3	EB	F	27.4	22	87	1
208	1	150	189.5	EB	F	27.4	22	87	1
208	1	180	187.7	EB	F	27.4	22	87	1
208	2	0	28	PL	F	27.4	22	87	1
208	2	30	168.3	PL	F	27.4	22	87	1
208	2	60	406.1	PL	F	27.4	22	87	1
208	2	90	273.3	PL	F	27.4	22	87	1
208	2	120	310.2	PL	F	27.4	22	87	1
208	2	150	156.3	PL	F	27.4	22	87	1
208	2	180	95.9	PL	F	27.4	22	87	1
209	1	0	9.4	PL	F	28.2	54	101	2
209	1	30	79.1	PL	F	28.2	54	101	2
209	1	60	90.9	PL	F	28.2	54	101	2
209	1	90	117.1	PL	F	28.2	54	101	2
209	1	120	67.5	PL	F	28.2	54	101	2
209	1	150	39.7	PL	F	28.2	54	101	2
209	1	180	83	PL	F	28.2	54	101	2
209	2	0	11.3	EB	F	28.2	54	101	2
209	2	30	96.5	EB	F	28.2	54	101	2
209	2	60	59.4	EB	F	28.2	54	101	2
209	2	90	31	EB	F	28.2	54	101	2
209	2	120	40.1	EB	F	28.2	54	101	2
209	2	150	36.1	EB	F	28.2	54	101	2
209	2	180	39	EB	F	28.2	54	101	2
210	1	0	5.2	EB	F	28	23	95.5	1
210	1	30	28.8	EB	F	28	23	95.5	1
210	1	60	102.1	EB	F	28	23	95.5	1
210	1	90	65.9	EB	F	28	23	95.5	1
210	1	120	37.5	EB	F	28	23	95.5	1
210	1	150	49.5	EB	F	28	23	95.5	1
210	1	180	33.5	EB	F	28	23	95.5	1
210	2	0	10.2	PL	F	28	23	95.5	1
210	2	30	194.8	PL	F	28	23	95.5	1
210	2	60	76.4	PL	F	28	23	95.5	1
210	2	90	78.5	PL	F	28	23	95.5	1
210	2	120	65.9	PL	F	28	23	95.5	1
210	2	150	39.4	PL	F	28	23	95.5	1
210	2	180	12.4	PL	F	28	23	95.5	1
211	1	0	9.7	PL	F	32.5	22	103.5	2
211	1	30	347.5	PL	F	32.5	22	103.5	2
211	1	60	207.1	PL	F	32.5	22	103.5	2
211	1	90	184.2	PL	F	32.5	22	103.5	2
211	1	120	168.7	PL	F	32.5	22	103.5	2
211	1	150	122	PL	F	32.5	22	103.5	2
211	1	180	57.7	PL	F	32.5	22	103.5	2
211	2	0	9.1	EB	F	32.5	22	103.5	2
211	2	30	188.7	EB	F	32.5	22	103.5	2
211	2	60	126.5	EB	F	32.5	22	103.5	2
211	2	90	157	EB	F	32.5	22	103.5	2
211	2	120	99.5	EB	F	32.5	22	103.5	2
211	2	150	75.5	EB	F	32.5	22	103.5	2
211	2	180	30	EB	F	32.5	22	103.5	2
212	1	0	5.5	EB	F	30.1	36	95.5	1
212	1	30	85.6	EB	F	30.1	36	95.5	1
212	1	60	90.6	EB	F	30.1	36	95.5	1
212	1	90	108.9	EB	F	30.1	36	95.5	1
212	1	120	64.5	EB	F	30.1	36	95.5	1
212	1	150	24.9	EB	F	30.1	36	95.5	1
212	1	180	22.7	EB	F	30.1	36	95.5	1
212	2	0	7.9	PL	F	30.1	36	95.5	1
212	2	30	107.4	PL	F	30.1	36	95.5	1
212	2	60	75.6	PL	F	30.1	36	95.5	1
212	2	90	74.6	PL	F	30.1	36	95.5	1
212	2	120	70.6	PL	F	30.1	36	95.5	1
212	2	150	15.7	PL	F	30.1	36	95.5	1
212	2	180	7.9	PL	F	30.1	36	95.5	1
213	1	0	6	PL	F	27.4	32	98	2
213	1	30	51	PL	F	27.4	32	98	2
213	1	60	30.4	PL	F	27.4	32	98	2
213	1	90	50.1	PL	F	27.4	32	98	2
213	1	120	7.1	PL	F	27.4	32	98	2
213	1	150	19.9	PL	F	27.4	32	98	2
213	1	180	0.2	PL	F	27.4	32	98	2
213	2	0	3.3	EB	F	27.4	32	98	2
213	2	30	71.8	EB	F	27.4	32	98	2
213	2	60	26	EB	F	27.4	32	98	2
213	2	90	28.6	EB	F	27.4	32	98	2
213	2	120	7.8	EB	F	27.4	32	98	2
213	2	150	29	EB	F	27.4	32	98	2
213	2	180	0.3	EB	F	27.4	32	98	2
214	1	0	15.8	EB	M	32.5	49	99	1
214	1	30	556.1	EB	M	32.5	49	99	1
214	1	60	175.1	EB	M	32.5	49	99	1
214	1	90	183.4	EB	M	32.5	49	99	1
214	1	120	131.8	EB	M	32.5	49	99	1
214	1	150	22.1	EB	M	32.5	49	99	1
214	1	180	47.2	EB	M	32.5	49	99	1
214	2	0	18.1	PL	M	32.5	49	99	1
214	2	30	240.7	PL	M	32.5	49	99	1
214	2	60	128.7	PL	M	32.5	49	99	1
214	2	90	181.6	PL	M	32.5	49	99	1
214	2	120	28.4	PL	M	32.5	49	99	1
214	2	150	122.8	PL	M	32.5	49	99	1
214	2	180	99.9	PL	M	32.5	49	99	1
215	3	0	9	PL	F	25.6	32	80.5	2
215	3	30	76.3	PL	F	25.6	32	80.5	2
215	3	60	135	PL	F	25.6	32	80.5	2
215	3	90	71.5	PL	F	25.6	32	80.5	2
215	3	120	18.4	PL	F	25.6	32	80.5	2
215	3	150	32.9	PL	F	25.6	32	80.5	2
215	3	180	48.2	PL	F	25.6	32	80.5	2
215	2	0	4.6	EB	F	25.6	32	80.5	2
215	2	30	136.5	EB	F	25.6	32	80.5	2
215	2	60	59.6	EB	F	25.6	32	80.5	2
215	2	90	54.9	EB	F	25.6	32	80.5	2
215	2	120	22.7	EB	F	25.6	32	80.5	2
215	2	150	7.4	EB	F	25.6	32	80.5	2
215	2	180	16.1	EB	F	25.6	32	80.5	2
216	1	0	4.7	EB	M	27.7	57	99	1
216	1	30	80.9	EB	M	27.7	57	99	1
216	1	60	40.9	EB	M	27.7	57	99	1
216	1	90	45.8	EB	M	27.7	57	99	1
216	1	120	40.1	EB	M	27.7	57	99	1
216	1	150	13.3	EB	M	27.7	57	99	1
216	1	180	6.9	EB	M	27.7	57	99	1
216	2	0	2	PL	M	27.7	57	99	1
216	2	30	120.3	PL	M	27.7	57	99	1
216	2	60	77.6	PL	M	27.7	57	99	1
216	2	90	45.9	PL	M	27.7	57	99	1
216	2	120	27.2	PL	M	27.7	57	99	1
216	2	150	53	PL	M	27.7	57	99	1
216	2	180	20.5	PL	M	27.7	57	99	1
217	1	0	7	PL	M	37.6	54	119	2
217	1	30	175.9	PL	M	37.6	54	119	2
217	1	60	169	PL	M	37.6	54	119	2
217	1	90	71.5	PL	M	37.6	54	119	2
217	1	120	9.7	PL	M	37.6	54	119	2
217	1	150	35.1	PL	M	37.6	54	119	2
217	1	180	2.9	PL	M	37.6	54	119	2
217	2	0	8.6	EB	M	37.6	54	119	2
217	2	30	143.6	EB	M	37.6	54	119	2
217	2	60	84.2	EB	M	37.6	54	119	2
217	2	90	73.6	EB	M	37.6	54	119	2
217	2	120	91	EB	M	37.6	54	119	2
217	2	150	13.2	EB	M	37.6	54	119	2
217	2	180	3	EB	M	37.6	54	119	2
218	1	0	7.6	EB	F	34.5	50	110	1
218	1	30	138.2	EB	F	34.5	50	110	1
218	1	60	100.4	EB	F	34.5	50	110	1
218	1	90	121.4	EB	F	34.5	50	110	1
218	1	120	118.4	EB	F	34.5	50	110	1
218	1	150	37.9	EB	F	34.5	50	110	1
218	1	180	17.3	EB	F	34.5	50	110	1
218	2	0	5.4	PL	F	34.5	50	110	1
218	2	30	131.5	PL	F	34.5	50	110	1
218	2	60	146.1	PL	F	34.5	50	110	1
218	2	90	150.4	PL	F	34.5	50	110	1
218	2	120	96	PL	F	34.5	50	110	1
218	2	150	44.9	PL	F	34.5	50	110	1
218	2	180	21.1	PL	F	34.5	50	110	1
219	1	0	10.5	PL	F	27.6	27	86	2
219	1	30	202.2	PL	F	27.6	27	86	2
219	1	60	362.7	PL	F	27.6	27	86	2
219	1	90	46.3	PL	F	27.6	27	86	2
219	1	120	34.4	PL	F	27.6	27	86	2
219	1	150	53.1	PL	F	27.6	27	86	2
219	1	180	20.6	PL	F	27.6	27	86	2
219	2	0	20.6	EB	F	27.6	27	86	2
219	2	30	172.7	EB	F	27.6	27	86	2
219	2	60	320.9	EB	F	27.6	27	86	2
219	2	90	182.2	EB	F	27.6	27	86	2
219	2	120	56.7	EB	F	27.6	27	86	2
219	2	150	23.9	EB	F	27.6	27	86	2
219	2	180	32.9	EB	F	27.6	27	86	2

## Sheet: Glucose iAUC output
Subject	period	treatment	sex	sequence	bmi	age	waist	positive_iAUC
201	1	EB	F	1	27.8	46	81	1704
201	2	PL	F	1	27.8	46	81	3333
202	1	PL	F	2	26.9	25	92	4596
202	2	EB	F	2	26.9	25	92	4188
203	1	EB	F	1	27.5	63	95.6	2994
203	2	PL	F	1	27.5	63	95.6	3018
204	1	PL	F	2	28.7	70	105.8	3969
204	2	EB	F	2	28.7	70	105.8	2178
205	1	EB	F	1	27.7	24	98.5	2994
205	2	PL	F	1	27.7	24	98.5	4506
207	1	PL	F	2	26.5	47	98	5298
207	2	EB	F	2	26.5	47	98	2253
208	1	EB	F	1	27.4	22	87	10320
208	2	PL	F	1	27.4	22	87	8259
209	1	PL	F	2	28.2	54	101	5073
209	2	EB	F	2	28.2	54	101	1128
210	1	EB	F	1	28	23	95.5	3840
210	2	PL	F	1	28	23	95.5	4104
211	1	PL	F	2	32.5	22	103.5	2223
211	2	EB	F	2	32.5	22	103.5	1425
212	1	EB	F	1	30.1	36	95.5	3252
212	2	PL	F	1	30.1	36	95.5	2130
213	1	PL	F	2	27.4	32	98	2934
213	2	EB	F	2	27.4	32	98	1560
214	1	EB	M	1	32.5	49	99	2778
214	2	PL	M	1	32.5	49	99	5565
215	2	EB	F	2	25.6	32	80.5	1737
215	3	PL	F	2	25.6	32	80.5	1119
216	1	EB	M	1	27.7	57	99	2886
216	2	PL	M	1	27.7	57	99	3663
217	1	PL	M	2	37.6	54	119	2859
217	2	EB	M	2	37.6	54	119	1650
218	1	EB	F	1	34.5	50	110	2994
218	2	PL	F	1	34.5	50	110	1584
219	1	PL	F	2	27.6	27	86	3189
219	2	EB	F	2	27.6	27	86	2835

## Sheet: Glucose by timepoint
Subject	period	minute	glucose	treatment	sex	bmi	age	waist	sequence
201	1	0	71	EB	F	27.8	46	81	1
201	1	30	90.3	EB	F	27.8	46	81	1
201	1	60	76.5	EB	F	27.8	46	81	1
201	1	90	82.2	EB	F	27.8	46	81	1
201	1	120	80.1	EB	F	27.8	46	81	1
201	1	150	82.7	EB	F	27.8	46	81	1
201	1	180	68.2	EB	F	27.8	46	81	1
201	2	0	70.6	PL	F	27.8	46	81	1
201	2	30	112.8	PL	F	27.8	46	81	1
201	2	60	79.6	PL	F	27.8	46	81	1
201	2	90	80.3	PL	F	27.8	46	81	1
201	2	120	88.3	PL	F	27.8	46	81	1
201	2	150	93.3	PL	F	27.8	46	81	1
201	2	180	80.4	PL	F	27.8	46	81	1
202	1	0	77.1	PL	F	26.9	25	92	2
202	1	30	130.6	PL	F	26.9	25	92	2
202	1	60	126.7	PL	F	26.9	25	92	2
202	1	90	99.3	PL	F	26.9	25	92	2
202	1	120	99	PL	F	26.9	25	92	2
202	1	150	80.5	PL	F	26.9	25	92	2
202	1	180	79.7	PL	F	26.9	25	92	2
202	2	0	72.2	EB	F	26.9	25	92	2
202	2	30	127.2	EB	F	26.9	25	92	2
202	2	60	140.8	EB	F	26.9	25	92	2
202	2	90	80.9	EB	F	26.9	25	92	2
202	2	120	76.7	EB	F	26.9	25	92	2
202	2	150	72	EB	F	26.9	25	92	2
202	2	180	75	EB	F	26.9	25	92	2
203	1	0	70.1	EB	F	27.5	63	95.6	1
203	1	30	117	EB	F	27.5	63	95.6	1
203	1	60	116.9	EB	F	27.5	63	95.6	1
203	1	90	68	EB	F	27.5	63	95.6	1
203	1	120	74.4	EB	F	27.5	63	95.6	1
203	1	150	71.9	EB	F	27.5	63	95.6	1
203	1	180	66.4	EB	F	27.5	63	95.6	1
203	2	0	66.8	PL	F	27.5	63	95.6	1
203	2	30	118.8	PL	F	27.5	63	95.6	1
203	2	60	106.4	PL	F	27.5	63	95.6	1
203	2	90	74.3	PL	F	27.5	63	95.6	1
203	2	120	68.3	PL	F	27.5	63	95.6	1
203	2	150	61	PL	F	27.5	63	95.6	1
203	2	180	43.5	PL	F	27.5	63	95.6	1
204	1	0	71.6	PL	F	28.7	70	105.8	2
204	1	30	125.6	PL	F	28.7	70	105.8	2
204	1	60	96.6	PL	F	28.7	70	105.8	2
204	1	90	87.6	PL	F	28.7	70	105.8	2
204	1	120	78.1	PL	F	28.7	70	105.8	2
204	1	150	92	PL	F	28.7	70	105.8	2
204	1	180	82	PL	F	28.7	70	105.8	2
204	2	0	77.4	EB	F	28.7	70	105.8	2
204	2	30	118.2	EB	F	28.7	70	105.8	2
204	2	60	84.1	EB	F	28.7	70	105.8	2
204	2	90	83.2	EB	F	28.7	70	105.8	2
204	2	120	78.8	EB	F	28.7	70	105.8	2
204	2	150	73.8	EB	F	28.7	70	105.8	2
204	2	180	95.3	EB	F	28.7	70	105.8	2
205	1	0	66.2	EB	F	27.7	24	98.5	1
205	1	30	103.7	EB	F	27.7	24	98.5	1
205	1	60	116.8	EB	F	27.7	24	98.5	1
205	1	90	75.2	EB	F	27.7	24	98.5	1
205	1	120	68.9	EB	F	27.7	24	98.5	1
205	1	150	60.1	EB	F	27.7	24	98.5	1
205	1	180	47	EB	F	27.7	24	98.5	1
205	2	0	65.5	PL	F	27.7	24	98.5	1
205	2	30	124.6	PL	F	27.7	24	98.5	1
205	2	60	132.2	PL	F	27.7	24	98.5	1
205	2	90	78.1	PL	F	27.7	24	98.5	1
205	2	120	71.2	PL	F	27.7	24	98.5	1
205	2	150	70.5	PL	F	27.7	24	98.5	1
205	2	180	66.6	PL	F	27.7	24	98.5	1
207	1	0	89.7	PL	F	26.5	47	98	2
207	1	30	178.6	PL	F	26.5	47	98	2
207	1	60	130.9	PL	F	26.5	47	98	2
207	1	90	136.2	PL	F	26.5	47	98	2
207	1	120	85.7	PL	F	26.5	47	98	2
207	1	150	89.5	PL	F	26.5	47	98	2
207	1	180	83.3	PL	F	26.5	47	98	2
207	2	0	84.8	EB	F	26.5	47	98	2
207	2	30	129.4	EB	F	26.5	47	98	2
207	2	60	101.7	EB	F	26.5	47	98	2
207	2	90	98.4	EB	F	26.5	47	98	2
207	2	120	83.8	EB	F	26.5	47	98	2
207	2	150	82.7	EB	F	26.5	47	98	2
207	2	180	83.3	EB	F	26.5	47	98	2
208	1	0	85.1	EB	F	27.4	22	87	1
208	1	30	169.6	EB	F	27.4	22	87	1
208	1	60	189.7	EB	F	27.4	22	87	1
208	1	90	117.5	EB	F	27.4	22	87	1
208	1	120	124.7	EB	F	27.4	22	87	1
208	1	150	125.4	EB	F	27.4	22	87	1
208	1	180	127.7	EB	F	27.4	22	87	1
208	2	0	95.1	PL	F	27.4	22	87	1
208	2	30	196.4	PL	F	27.4	22	87	1
208	2	60	186.9	PL	F	27.4	22	87	1
208	2	90	118.8	PL	F	27.4	22	87	1
208	2	120	125.1	PL	F	27.4	22	87	1
208	2	150	95.8	PL	F	27.4	22	87	1
208	2	180	122.9	PL	F	27.4	22	87	1
209	1	0	86.3	PL	F	28.2	54	101	2
209	1	30	163.1	PL	F	28.2	54	101	2
209	1	60	148.5	PL	F	28.2	54	101	2
209	1	90	100.1	PL	F	28.2	54	101	2
209	1	120	81.1	PL	F	28.2	54	101	2
209	1	150	86.4	PL	F	28.2	54	101	2
209	1	180	102.5	PL	F	28.2	54	101	2
209	2	0	82.2	EB	F	28.2	54	101	2
209	2	30	114	EB	F	28.2	54	101	2
209	2	60	79.8	EB	F	28.2	54	101	2
209	2	90	66.7	EB	F	28.2	54	101	2
209	2	120	73.3	EB	F	28.2	54	101	2
209	2	150	85.3	EB	F	28.2	54	101	2
209	2	180	84.9	EB	F	28.2	54	101	2
210	1	0	77.2	EB	F	28	23	95.5	1
210	1	30	93.4	EB	F	28	23	95.5	1
210	1	60	106.2	EB	F	28	23	95.5	1
210	1	90	100.1	EB	F	28	23	95.5	1
210	1	120	86.1	EB	F	28	23	95.5	1
210	1	150	105.6	EB	F	28	23	95.5	1
210	1	180	99.8	EB	F	28	23	95.5	1
210	2	0	85.9	PL	F	28	23	95.5	1
210	2	30	167.9	PL	F	28	23	95.5	1
210	2	60	103.9	PL	F	28	23	95.5	1
210	2	90	107.6	PL	F	28	23	95.5	1
210	2	120	97.6	PL	F	28	23	95.5	1
210	2	150	86.2	PL	F	28	23	95.5	1
210	2	180	89	PL	F	28	23	95.5	1
211	1	0	76.5	PL	F	32.5	22	103.5	2
211	1	30	115.8	PL	F	32.5	22	103.5	2
211	1	60	111.3	PL	F	32.5	22	103.5	2
211	1	90	72.4	PL	F	32.5	22	103.5	2
211	1	120	58.8	PL	F	32.5	22	103.5	2
211	1	150	60.3	PL	F	32.5	22	103.5	2
211	1	180	53.6	PL	F	32.5	22	103.5	2
211	2	0	68.8	EB	F	32.5	22	103.5	2
211	2	30	109.8	EB	F	32.5	22	103.5	2
211	2	60	70.2	EB	F	32.5	22	103.5	2
211	2	90	73.9	EB	F	32.5	22	103.5	2
211	2	120	52.8	EB	F	32.5	22	103.5	2
211	2	150	47.2	EB	F	32.5	22	103.5	2
211	2	180	40.9	EB	F	32.5	22	103.5	2
212	1	0	69.8	EB	F	30.1	36	95.5	1
212	1	30	115.9	EB	F	30.1	36	95.5	1
212	1	60	93.7	EB	F	30.1	36	95.5	1
212	1	90	98.9	EB	F	30.1	36	95.5	1
212	1	120	79.1	EB	F	30.1	36	95.5	1
212	1	150	68.4	EB	F	30.1	36	95.5	1
212	1	180	60.5	EB	F	30.1	36	95.5	1
212	2	0	68.6	PL	F	30.1	36	95.5	1
212	2	30	111.6	PL	F	30.1	36	95.5	1
212	2	60	96.6	PL	F	30.1	36	95.5	1
212	2	90	66.6	PL	F	30.1	36	95.5	1
212	2	120	66.8	PL	F	30.1	36	95.5	1
212	2	150	58.1	PL	F	30.1	36	95.5	1
212	2	180	50.1	PL	F	30.1	36	95.5	1
213	1	0	59.9	PL	F	27.4	32	98	2
213	1	30	68.9	PL	F	27.4	32	98	2
213	1	60	71.6	PL	F	27.4	32	98	2
213	1	90	84.4	PL	F	27.4	32	98	2
213	1	120	64	PL	F	27.4	32	98	2
213	1	150	91.4	PL	F	27.4	32	98	2
213	1	180	76.9	PL	F	27.4	32	98	2
213	2	0	63.1	EB	F	27.4	32	98	2
213	2	30	62.7	EB	F	27.4	32	98	2
213	2	60	72.6	EB	F	27.4	32	98	2
213	2	90	66.6	EB	F	27.4	32	98	2
213	2	120	75.8	EB	F	27.4	32	98	2
213	2	150	89.4	EB	F	27.4	32	98	2
213	2	180	61.3	EB	F	27.4	32	98	2
214	1	0	72.6	EB	M	32.5	49	99	1
214	1	30	113.8	EB	M	32.5	49	99	1
214	1	60	95.1	EB	M	32.5	49	99	1
214	1	90	87	EB	M	32.5	49	99	1
214	1	120	82.5	EB	M	32.5	49	99	1
214	1	150	68.9	EB	M	32.5	49	99	1
214	1	180	77.2	EB	M	32.5	49	99	1
214	2	0	69.7	PL	M	32.5	49	99	1
214	2	30	155	PL	M	32.5	49	99	1
214	2	60	110.2	PL	M	32.5	49	99	1
214	2	90	107.7	PL	M	32.5	49	99	1
214	2	120	57	PL	M	32.5	49	99	1
214	2	150	81.5	PL	M	32.5	49	99	1
214	2	180	79.6	PL	M	32.5	49	99	1
215	3	0	78.8	PL	F	25.6	32	80.5	2
215	3	30	116.1	PL	F	25.6	32	80.5	2
215	3	60	71	PL	F	25.6	32	80.5	2
215	3	90	76.7	PL	F	25.6	32	80.5	2
215	3	120	64.6	PL	F	25.6	32	80.5	2
215	3	150	58.5	PL	F	25.6	32	80.5	2
215	3	180	68.1	PL	F	25.6	32	80.5	2
215	2	0	82.9	EB	F	25.6	32	80.5	2
215	2	30	103.8	EB	F	25.6	32	80.5	2
215	2	60	119.9	EB	F	25.6	32	80.5	2
215	2	90	70.8	EB	F	25.6	32	80.5	2
215	2	120	54.3	EB	F	25.6	32	80.5	2
215	2	150	70.2	EB	F	25.6	32	80.5	2
215	2	180	72.2	EB	F	25.6	32	80.5	2
216	1	0	76.6	EB	M	27.7	57	99	1
216	1	30	118.2	EB	M	27.7	57	99	1
216	1	60	96.5	EB	M	27.7	57	99	1
216	1	90	101.2	EB	M	27.7	57	99	1
216	1	120	86.7	EB	M	27.7	57	99	1
216	1	150	66.7	EB	M	27.7	57	99	1
216	1	180	67.1	EB	M	27.7	57	99	1
216	2	0	74.5	PL	M	27.7	57	99	1
216	2	30	128.5	PL	M	27.7	57	99	1
216	2	60	116.2	PL	M	27.7	57	99	1
216	2	90	86	PL	M	27.7	57	99	1
216	2	120	84.3	PL	M	27.7	57	99	1
216	2	150	79.6	PL	M	27.7	57	99	1
216	2	180	67.3	PL	M	27.7	57	99	1
217	1	0	72.6	PL	M	37.6	54	119	2
217	1	30	139.7	PL	M	37.6	54	119	2
217	1	60	99.8	PL	M	37.6	54	119	2
217	1	90	66.8	PL	M	37.6	54	119	2
217	1	120	61.9	PL	M	37.6	54	119	2
217	1	150	73.6	PL	M	37.6	54	119	2
217	1	180	59.3	PL	M	37.6	54	119	2
217	2	0	70.7	EB	M	37.6	54	119	2
217	2	30	113.6	EB	M	37.6	54	119	2
217	2	60	71.8	EB	M	37.6	54	119	2
217	2	90	74.6	EB	M	37.6	54	119	2
217	2	120	77.8	EB	M	37.6	54	119	2
217	2	150	63.1	EB	M	37.6	54	119	2
217	2	180	55	EB	M	37.6	54	119	2
218	1	0	72.8	EB	F	34.5	50	110	1
218	1	30	111.6	EB	F	34.5	50	110	1
218	1	60	93.2	EB	F	34.5	50	110	1
218	1	90	85.3	EB	F	34.5	50	110	1
218	1	120	89	EB	F	34.5	50	110	1
218	1	150	82.1	EB	F	34.5	50	110	1
218	1	180	75.4	EB	F	34.5	50	110	1
218	2	0	87.2	PL	F	34.5	50	110	1
218	2	30	121.2	PL	F	34.5	50	110	1
218	2	60	104.7	PL	F	34.5	50	110	1
218	2	90	88.5	PL	F	34.5	50	110	1
218	2	120	79.5	PL	F	34.5	50	110	1
218	2	150	57.2	PL	F	34.5	50	110	1
218	2	180	66.1	PL	F	34.5	50	110	1
219	1	0	67.1	PL	F	27.6	27	86	2
219	1	30	128.2	PL	F	27.6	27	86	2
219	1	60	109.7	PL	F	27.6	27	86	2
219	1	90	51.8	PL	F	27.6	27	86	2
219	1	120	69.7	PL	F	27.6	27	86	2
219	1	150	63.8	PL	F	27.6	27	86	2
219	1	180	61.3	PL	F	27.6	27	86	2
219	2	0	72.6	EB	F	27.6	27	86	2
219	2	30	122.2	EB	F	27.6	27	86	2
219	2	60	113.4	EB	F	27.6	27	86	2
219	2	90	76.7	EB	F	27.6	27	86	2
219	2	120	63.7	EB	F	27.6	27	86	2
219	2	150	63.3	EB	F	27.6	27	86	2
219	2	180	70.9	EB	F	27.6	27	86	2
